# Supplementary material for: Antifungal Efficacy of Redox-Active Natamycin against Some Foodborne Fungi—Comparison with Aspergillus fumigatus
Source: Foods. 2021 Sep 2;10(9):2073. doi: 10.3390/foods10092073 (PMC8469148; doi:10.3390/foods10092073)
Supplement: Supplementary file 1 [file foods-10-02073-s001.zip]

Archive with 1 entries (1 files):
- foods-1307195-supplementary.pdf
